# Supplementary material for: How Can We Best Measure Frailty in Cardiosurgical Patients?
Source: J Clin Med. 2023 Apr 20;12(8):3010. doi: 10.3390/jcm12083010 (PMC10140958; doi:10.3390/jcm12083010)
Supplement: Supplementary file 1 [file jcm-12-03010-s001.zip]

Archive with 1 entries (1 files):
- jcm-2263790-supplementary.pdf
